# Supplementary material for: Toward Wearables for Bruxism Detection: Voluntary Oral Behaviors Sound Recorded Across the Head Depend on Transducer Placement
Source: Clin Exp Dent Res. 2024 Sep 22;10(5):e70001. doi: 10.1002/cre2.70001 (PMC11417139; doi:10.1002/cre2.70001)
Supplement: Supplementary file 4 — Supporting information. [file CRE2-10-e70001-s002.xlsx]

## Sheet: Sheet1
1.19579e-08	2.22735e-08	2.12118e-08	1.85823e-08	3.1567e-09	5.02217e-09	3.78938e-09	3.0089e-09
1.1096e-08	6.5168e-09	7.05801e-09	5.35809e-09	6.32063e-09	1.93862e-08	1.12753e-07	8.02864e-09
3.05011e-08	1.19166e-08	2.24697e-08	1.04124e-08	5.65976e-09	4.51784e-08	4.50278e-08	4.5968e-08
1.52127e-08	2.54142e-08	2.55619e-08	2.43301e-08	5.35416e-09	1.63195e-08	1.40346e-08	1.47358e-08
2.37855e-08	2.77822e-08	7.40078e-08	2.39418e-08	3.72897e-09	5.69021e-09	1.01624e-08	4.93795e-09
1.85369e-08	1.10769e-08	1.2415e-08	1.09464e-08	8.14477e-09	9.79722e-09	9.57364e-09	9.33214e-09
2.37536e-08	2.09089e-08	2.58729e-08	2.79409e-08	2.41188e-08	8.28529e-09	5.72812e-09	5.17848e-09
1.63096e-08	1.11134e-08	1.23686e-08	9.9915e-09	9.60424e-09	6.5906e-09	6.9407e-09	6.21419e-09
6.60874e-09	2.20299e-09	8.92784e-09	1.88227e-09	9.09709e-09	5.18703e-08	5.66055e-08	5.29309e-08
2.72402e-08	3.52048e-08	3.55263e-08	3.16751e-08	4.92267e-09	8.58848e-09	6.50237e-09	5.48445e-09
6.05213e-09	3.15801e-09	3.60992e-09	3.22026e-09	1.03579e-08	4.41129e-08	4.3274e-08	4.42219e-08
2.4844e-09	2.17795e-09	3.28376e-09	2.00294e-09	5.13964e-09	5.42733e-08	5.83669e-08	5.47308e-08
6.26572e-09	2.86435e-09	1.73471e-08	6.03663e-08	6.79692e-09	4.43387e-08	7.29573e-08	4.36736e-08
2.26482e-08	3.14571e-08	3.03317e-08	2.83478e-08	6.17783e-09	9.54019e-09	9.44502e-09	7.25207e-09
4.37213e-09	3.56378e-09	2.9637e-09	4.1466e-09	7.36175e-09	4.4092e-08	4.28356e-08	1.55638e-09
2.55446e-09	6.5451e-09	5.74099e-09	5.17458e-09	4.93362e-10	1.00679e-09	6.84759e-10	4.87665e-10
2.34668e-09	2.00976e-09	1.43354e-09	1.41239e-09	1.06414e-09	8.28767e-09	5.23163e-08	2.14863e-09
7.05845e-09	3.12759e-09	7.41539e-09	2.68281e-09	1.05949e-09	1.4909e-08	1.48313e-08	1.52911e-08
3.62059e-09	6.80437e-09	6.77203e-09	5.87126e-09	1.01226e-09	5.07462e-09	4.15706e-09	4.3184e-09
4.56355e-09	6.27193e-09	2.67784e-08	4.99619e-09	6.16987e-10	9.57614e-10	3.86636e-09	7.06401e-10
4.31796e-09	3.00171e-09	3.3326e-09	2.87523e-09	1.3991e-09	1.98547e-09	1.88757e-09	1.93241e-09
5.83989e-09	5.76945e-09	6.92945e-09	6.50655e-09	6.59206e-09	2.11095e-09	1.03853e-09	8.48965e-10
3.91073e-09	3.01912e-09	3.32851e-09	2.61694e-09	1.84296e-09	1.63717e-09	1.76541e-09	1.64784e-09
1.89864e-09	4.02206e-10	3.38954e-09	2.78573e-10	1.59652e-09	1.47379e-08	1.61613e-08	1.51826e-08
5.47496e-09	7.99643e-09	8.11032e-09	7.27666e-09	7.96997e-10	1.64134e-09	1.31532e-09	9.26339e-10
1.40769e-09	6.4196e-10	1.0473e-09	5.52931e-10	2.20781e-09	1.39399e-08	1.36464e-08	1.44569e-08
4.19329e-10	3.38309e-10	8.32903e-10	2.94303e-10	9.95352e-10	1.5278e-08	1.67481e-08	1.5673e-08
1.1317e-09	5.05354e-10	6.31026e-09	1.37833e-08	1.28452e-09	1.38348e-08	2.65585e-08	1.39018e-08
4.89508e-09	8.02637e-09	7.62798e-09	7.23067e-09	1.10524e-09	1.64934e-09	1.71289e-09	1.23691e-09
8.3184e-10	6.26743e-10	4.88681e-10	1.04249e-09	1.40662e-09	1.43137e-08	1.41998e-08	3.78401e-10
0.285812	0.302772	0.302636	0.304165	0.219939	0.191891	0.195665	0.196767
0.174744	0.172493	0.190193	0.176675	0.222778	0.174364	0.142959	0.167363
0.168569	0.115195	0.114396	0.118402	0.23138	0.213654	0.212369	0.213092
0.142356	0.0968806	0.0925803	0.104386	0.192327	0.314477	0.319663	0.318964
0.245986	0.250076	0.244472	0.260652	0.222084	0.200938	0.188973	0.202788
0.150803	0.118425	0.119018	0.1235	0.226964	0.163987	0.166331	0.163262
0.166802	0.137879	0.128778	0.154648	0.231632	0.183965	0.196342	0.192362
0.192398	0.173044	0.172404	0.174781	0.20764	0.180614	0.174664	0.176225
0.138912	0.198394	0.190556	0.203891	0.216599	0.260751	0.25466	0.261131
0.173371	0.110512	0.105861	0.109619	0.208718	0.197939	0.199555	0.216623
0.244189	0.195768	0.190984	0.202536	0.22985	0.141249	0.140689	0.138678
0.226336	0.201014	0.196032	0.205889	0.207671	0.202244	0.200056	0.202656
0.230658	0.204712	0.162993	0.221673	0.232573	0.0963343	0.0894043	0.0905179
0.195442	0.17411	0.171038	0.173135	0.217188	0.21256	0.220369	0.209714
0.205352	0.206815	0.207578	0.204478	0.225044	0.0842819	0.0785038	0.141798

## Sheet: Sheet2
3.67103e-08	1.10975e-08	9.99872e-09	7.91831e-09	1.04876e-08	2.71801e-08	2.18724e-08	2.19157e-08
2.09733e-08	1.21668e-08	8.0389e-09	7.69315e-09	1.67341e-08	4.63703e-08	6.10365e-08	4.6187e-08
1.69116e-08	7.21127e-09	3.075e-08	6.51175e-09	6.01826e-09	5.66701e-08	5.70918e-08	5.90496e-08
2.56545e-08	2.49903e-08	2.44524e-08	2.21474e-08	6.89185e-09	4.90881e-09	3.84848e-09	4.32708e-09
3.89479e-08	1.73501e-08	2.3721e-08	3.40693e-08	5.60484e-09	7.69898e-09	2.25407e-08	7.36261e-09
2.12779e-08	1.11875e-08	1.47233e-08	1.46522e-08	1.45497e-08	2.54459e-08	2.41191e-08	2.57035e-08
2.37389e-08	2.50238e-08	2.31615e-08	2.30644e-08	5.85209e-09	6.34533e-09	5.64551e-09	5.64658e-09
7.13466e-09	1.32966e-08	1.11835e-08	1.30358e-08	1.16884e-08	2.68246e-08	2.68108e-08	2.71048e-08
9.01404e-09	1.79556e-08	1.76501e-08	1.52434e-08	9.42782e-09	1.6028e-08	1.55125e-08	1.55257e-08
2.80456e-08	3.73643e-08	3.40115e-08	3.14213e-08	5.16538e-09	1.20279e-08	5.08915e-09	5.30694e-09
9.17523e-09	2.69939e-09	2.98649e-09	2.90175e-09	1.09204e-08	4.36244e-08	4.15276e-08	4.2741e-08
5.67304e-09	1.26983e-08	1.26706e-08	1.49199e-08	5.06242e-09	1.60501e-08	1.8282e-08	1.54163e-08
3.24777e-08	1.49305e-08	3.74745e-08	1.28591e-08	1.20317e-07	2.70171e-08	2.72345e-08	2.42962e-08
9.43429e-09	8.25661e-09	7.45107e-09	6.7998e-09	1.0629e-08	3.06684e-08	2.83397e-08	2.86126e-08
1.17547e-08	1.33472e-08	1.12913e-08	1.27593e-08	7.0132e-09	2.92132e-08	2.80932e-08	5.27944e-09
7.29198e-09	2.63132e-09	2.70375e-09	1.97127e-09	1.48137e-09	7.77072e-09	7.10256e-09	7.27367e-09
5.28337e-09	4.74119e-09	1.92367e-09	1.96443e-09	2.77632e-09	1.44499e-08	2.00715e-08	1.47181e-08
3.3304e-09	1.68376e-09	1.33834e-08	1.51115e-09	9.30759e-10	1.64227e-08	1.65074e-08	1.66275e-08
5.41299e-09	5.95106e-09	5.80994e-09	5.28388e-09	1.18241e-09	9.05406e-10	6.42289e-10	7.12497e-10
7.17215e-09	4.10014e-09	6.20961e-09	8.16267e-09	8.81461e-10	1.77686e-09	7.95891e-09	1.6612e-09
5.24982e-09	2.9593e-09	4.76451e-09	3.35497e-09	2.65976e-09	7.76706e-09	7.33891e-09	7.95401e-09
5.31064e-09	6.17479e-09	5.77538e-09	5.65714e-09	1.06428e-09	1.28854e-09	1.12353e-09	1.17811e-09
1.51019e-09	4.50129e-09	3.39442e-09	2.90847e-09	2.18693e-09	8.08062e-09	8.22328e-09	8.18496e-09
2.36399e-09	5.41481e-09	5.2435e-09	4.55729e-09	1.70196e-09	4.35172e-09	4.20296e-09	4.20089e-09
5.94852e-09	8.78112e-09	8.40784e-09	7.36205e-09	8.43261e-10	3.51388e-09	9.11305e-10	8.88653e-10
2.16084e-09	4.43934e-10	6.40971e-10	4.56429e-10	1.88076e-09	1.29484e-08	1.25383e-08	1.31212e-08
1.354e-09	3.4803e-09	3.53045e-09	3.467e-09	8.71381e-10	3.22214e-09	4.33367e-09	3.26487e-09
6.65564e-09	3.7677e-09	1.14748e-08	3.11804e-09	2.15584e-08	7.71902e-09	8.10775e-09	7.02577e-09
2.3316e-09	1.9122e-09	1.69831e-09	1.49027e-09	2.1604e-09	8.74549e-09	8.327e-09	8.5981e-09
2.73419e-09	3.35372e-09	2.94414e-09	3.12441e-09	1.28345e-09	7.47795e-09	7.44138e-09	1.04419e-09
0.170329	0.152551	0.157155	0.157748	0.222131	0.217654	0.217902	0.214549
0.267023	0.246946	0.255724	0.252719	0.23002	0.112843	0.109154	0.110146
0.284861	0.26764	0.246099	0.270033	0.228389	0.200598	0.198588	0.201352
0.215335	0.228086	0.223117	0.217205	0.203216	0.205751	0.204233	0.209566
0.185928	0.118891	0.116517	0.175784	0.222098	0.188968	0.177612	0.194011
0.203169	0.18673	0.184798	0.186134	0.239498	0.234851	0.235114	0.234358
0.223211	0.214661	0.214131	0.219553	0.223118	0.20068	0.208639	0.206384
0.181876	0.14605	0.149254	0.172249	0.215337	0.201614	0.196992	0.200133
0.20918	0.194435	0.194527	0.196279	0.214136	0.159989	0.15805	0.160035
0.103847	0.108542	0.106991	0.114597	0.210119	0.148678	0.190353	0.192767
0.183905	0.211022	0.198953	0.215361	0.24013	0.158027	0.156506	0.153188
0.26554	0.26877	0.265292	0.266702	0.21034	0.164502	0.162155	0.161679
0.232945	0.195959	0.163193	0.200857	0.231925	0.190139	0.180226	0.182973
0.225585	0.226078	0.227932	0.237647	0.205144	0.166214	0.167861	0.162173
0.201365	0.2297	0.23609	0.223018	0.220968	0.220379	0.220622	0.203435

## Sheet: Sheet3
6.73236e-08	5.96862e-08	7.94808e-08	1.28887e-08	5.6882e-08	2.01938e-08	2.78809e-08	6.70785e-09
1.78975e-08	1.67929e-08	5.48394e-09	7.74412e-09	1.24175e-08	3.89595e-08	1.00528e-07	3.29132e-08
8.45243e-07	1.16106e-08	2.33132e-07	6.442e-08	3.82863e-07	2.78428e-07	2.78146e-07	1.62109e-06
1.65938e-08	1.26403e-08	1.27995e-08	1.78605e-08	7.00709e-09	4.54177e-09	3.68411e-09	3.74977e-09
5.93988e-08	2.27245e-08	9.54875e-08	1.40163e-07	3.5586e-08	9.00765e-09	1.37346e-07	7.43491e-09
2.33132e-07	1.10228e-08	3.73043e-08	1.12135e-08	9.24218e-08	3.69453e-08	3.3587e-08	3.49841e-08
3.34578e-07	2.61739e-08	1.88909e-08	1.66642e-08	6.69219e-07	4.58148e-08	8.10983e-08	7.19785e-09
1.08754e-08	1.5563e-08	1.21611e-08	3.46202e-08	1.2246e-08	1.56352e-08	1.79075e-08	1.52762e-08
2.63383e-08	2.1284e-08	1.95522e-08	1.84694e-08	2.3944e-08	1.74596e-08	1.87252e-08	1.61211e-08
1.50392e-07	6.44488e-08	1.55082e-07	2.41908e-08	1.028e-07	7.79197e-08	7.05643e-08	1.0127e-08
5.87275e-08	5.56111e-09	1.97554e-08	6.29407e-09	1.20474e-07	4.95546e-08	6.54929e-08	6.28556e-08
9.93798e-09	2.04032e-08	2.167e-08	1.89424e-08	6.75858e-09	2.07111e-08	2.03669e-08	1.92841e-08
6.80741e-08	2.62971e-08	1.10493e-07	2.12649e-08	7.03045e-08	1.24543e-08	1.83361e-08	5.50659e-09
1.21551e-07	1.18267e-08	3.10633e-08	2.86186e-09	2.44094e-07	5.31164e-08	6.22468e-08	5.31169e-08
2.48514e-08	1.41202e-08	7.50547e-09	3.28916e-08	9.70744e-09	4.87914e-08	5.97949e-08	6.78835e-09
1.50479e-08	2.42959e-08	3.24422e-08	3.62688e-09	1.22773e-08	6.37109e-09	1.1721e-08	1.69643e-09
4.13458e-09	6.94117e-09	1.10939e-09	2.22075e-09	2.23156e-09	1.38583e-08	3.55987e-08	1.11009e-08
2.4437e-07	4.85259e-09	8.29234e-08	2.90159e-08	9.28169e-08	1.10904e-07	1.00899e-07	6.86936e-07
3.70657e-09	3.18237e-09	3.21652e-09	3.96791e-09	1.25697e-09	7.81671e-10	6.09174e-10	5.83496e-10
1.21474e-08	6.23359e-09	3.51254e-08	6.02008e-08	8.0116e-09	2.15625e-09	6.65317e-08	1.72446e-09
6.17672e-08	2.73683e-09	1.26725e-08	2.65653e-09	2.12622e-08	1.12923e-08	1.0649e-08	1.1015e-08
8.34271e-08	6.58968e-09	4.96532e-09	3.85383e-09	1.38503e-07	1.68257e-08	3.82443e-08	1.77297e-09
2.62734e-09	5.48727e-09	3.75555e-09	5.45365e-09	2.13533e-09	4.4255e-09	5.40933e-09	4.39057e-09
6.16338e-09	6.89226e-09	6.3797e-09	5.98565e-09	4.87959e-09	4.60898e-09	5.1178e-09	4.23647e-09
4.13194e-08	2.31311e-08	6.08274e-08	6.72601e-09	2.72902e-08	3.52963e-08	3.32373e-08	3.18749e-09
1.43849e-08	1.66743e-09	8.19793e-09	2.20632e-09	2.78921e-08	1.48535e-08	2.08842e-08	2.03113e-08
2.61646e-09	6.17735e-09	6.65057e-09	5.39063e-09	1.2509e-09	4.74512e-09	5.08423e-09	4.5254e-09
1.42774e-08	6.68366e-09	3.29979e-08	5.30794e-09	1.46108e-08	3.83598e-09	6.4651e-09	1.33606e-09
2.75084e-08	3.63951e-09	1.43023e-08	4.59066e-10	5.92434e-08	1.42135e-08	1.88017e-08	1.50207e-08
5.71124e-09	4.68299e-09	1.90327e-09	9.2263e-09	1.8149e-09	1.3907e-08	1.83472e-08	1.47957e-09
0.124379	0.0887541	0.0904918	0.0992174	0.18715	0.182618	0.174963	0.201054
0.245515	0.204889	0.25839	0.239984	0.217646	0.0992519	0.089585	0.094941
0.164621	0.168084	0.105548	0.135508	0.162012	0.155181	0.15853	0.137328
0.219111	0.200529	0.199779	0.197282	0.202507	0.192246	0.186846	0.196403
0.172235	0.11031	0.0888666	0.151101	0.195671	0.179637	0.120251	0.19013
0.175614	0.176282	0.155631	0.177043	0.195906	0.327236	0.332918	0.332152
0.176116	0.179444	0.181364	0.198248	0.172713	0.193622	0.191387	0.258981
0.237491	0.213889	0.22787	0.243752	0.208314	0.240453	0.228996	0.240385
0.174016	0.174759	0.175034	0.174502	0.188423	0.119891	0.119031	0.119793
0.102236	0.0906741	0.0875775	0.111129	0.152086	0.105344	0.110101	0.166167
0.168861	0.192755	0.162619	0.188759	0.206059	0.1181	0.115383	0.112032
0.324369	0.336869	0.331543	0.335129	0.206358	0.133334	0.129725	0.12987
0.174841	0.220109	0.165524	0.222864	0.18723	0.190585	0.174506	0.207141
0.167583	0.150813	0.144591	0.204682	0.150387	0.218981	0.210004	0.217876
0.233915	0.208458	0.242181	0.20386	0.217611	0.206558	0.200937	0.218536

## Sheet: Sheet4
1.56511e-06	4.61748e-08	2.40802e-08	1.00979e-08	6.73643e-07	7.66998e-08	8.34141e-09	5.9347e-09
4.15004e-07	4.56216e-08	1.33992e-08	1.17892e-08	3.29147e-07	2.02231e-07	3.57158e-07	7.79883e-08
2.58982e-06	4.41886e-08	2.27332e-06	5.69055e-08	2.11404e-06	8.64233e-08	2.21577e-06	2.06546e-07
1.3693e-06	8.61315e-08	3.39395e-08	3.10671e-08	1.02694e-06	4.35221e-08	5.5233e-09	4.81168e-09
1.49158e-06	6.4595e-08	9.42189e-07	9.66007e-08	1.97746e-06	3.05062e-08	5.15199e-07	8.32027e-09
8.45025e-07	1.14923e-08	4.51512e-08	2.70854e-08	6.3714e-07	1.09984e-08	2.54306e-08	1.18829e-08
6.06092e-07	4.72597e-08	3.31266e-08	3.0075e-08	1.37315e-06	1.61378e-07	9.37594e-09	5.08644e-09
1.13269e-07	2.90308e-08	1.57661e-08	1.36215e-06	2.83967e-07	5.65549e-08	4.34737e-08	4.20726e-08
8.37915e-07	2.06636e-07	8.23208e-07	1.28884e-08	1.25585e-06	3.94181e-08	9.27915e-07	1.76451e-08
1.63469e-06	2.08753e-07	2.94219e-07	3.1374e-08	1.48872e-06	1.5154e-07	2.35577e-07	5.85055e-09
4.21042e-07	1.47148e-08	4.69075e-08	2.75237e-09	6.54827e-07	1.48832e-08	3.71792e-08	1.30001e-08
5.6721e-07	3.95661e-08	6.60732e-08	3.70236e-09	1.34564e-06	6.38744e-08	7.65759e-08	2.1968e-08
1.84021e-06	4.47201e-08	1.08978e-07	1.75366e-05	3.91963e-06	8.08659e-08	2.38189e-08	1.3783e-08
1.81561e-06	6.28329e-07	3.66449e-07	5.48727e-09	4.33221e-06	3.43237e-07	1.35346e-07	4.81988e-08
2.04023e-06	2.56285e-07	2.50777e-08	7.67154e-06	1.60563e-06	3.13892e-07	1.00084e-06	7.07469e-10
7.11009e-07	2.05541e-08	8.5669e-09	2.5673e-09	2.80041e-07	3.73228e-08	2.29748e-09	1.61825e-09
1.39887e-07	1.69447e-08	3.13821e-09	2.85221e-09	1.06416e-07	8.41516e-08	1.59529e-07	2.46672e-08
9.33438e-07	1.5935e-08	1.11765e-06	2.64339e-08	7.00498e-07	3.2758e-08	1.12091e-06	1.11765e-07
7.18662e-07	3.23458e-08	7.65031e-09	7.08094e-09	5.20733e-07	2.11049e-08	1.27158e-09	8.49841e-10
5.49458e-07	2.21623e-08	3.72978e-07	2.31791e-08	6.87267e-07	9.96609e-09	2.68783e-07	1.86063e-09
4.30271e-07	3.33886e-09	1.94291e-08	7.3251e-09	3.09715e-07	2.60704e-09	1.03924e-08	2.79558e-09
2.68252e-07	1.24293e-08	7.4143e-09	6.66092e-09	5.84043e-07	8.76262e-08	2.69833e-09	8.69727e-10
5.85891e-08	1.30657e-08	6.33748e-09	2.38937e-07	1.54349e-07	1.7457e-08	1.29321e-08	1.26488e-08
3.07106e-07	8.97029e-08	3.66367e-07	5.26082e-09	4.58899e-07	1.42795e-08	4.87767e-07	4.48156e-09
7.27535e-07	9.15898e-08	1.52243e-07	7.40236e-09	7.07707e-07	7.60425e-08	1.40062e-07	1.00369e-09
2.14683e-07	6.21269e-09	2.0139e-08	4.24743e-10	3.22539e-07	4.10091e-09	1.57052e-08	3.86266e-09
2.37152e-07	1.91124e-08	3.12358e-08	7.18454e-10	5.89798e-07	2.42657e-08	2.5765e-08	5.01084e-09
8.47678e-07	1.63435e-08	4.58229e-08	2.72532e-06	1.90305e-06	3.54666e-08	7.54351e-09	4.33836e-09
6.5334e-07	3.17615e-07	2.0253e-07	1.6931e-09	1.67846e-06	1.63302e-07	6.07972e-08	1.46276e-08
8.92799e-07	1.15472e-07	6.82639e-09	1.23617e-06	5.68919e-07	1.45843e-07	6.03703e-07	1.10132e-10
0.139619	0.147633	0.164245	0.19023	0.155902	0.130006	0.166994	0.178912
0.143982	0.171242	0.240941	0.241556	0.129781	0.123119	0.132961	0.167014
0.151836	0.18173	0.0898638	0.17026	0.124676	0.190714	0.11105	0.154545
0.175407	0.216965	0.263906	0.261712	0.13486	0.145643	0.184358	0.201917
0.151684	0.129326	0.0759755	0.179876	0.138552	0.171136	0.0859993	0.234791
0.0893121	0.0819324	0.0767844	0.111756	0.138984	0.21613	0.183774	0.209476
0.187459	0.235577	0.256404	0.263822	0.149483	0.130099	0.182024	0.211972
0.155594	0.133918	0.171068	0.222608	0.140453	0.138097	0.139642	0.140834
0.146576	0.157681	0.108219	0.218212	0.133108	0.13741	0.0884859	0.168886
0.0876818	0.071587	0.0594016	0.0800726	0.139373	0.110715	0.104119	0.181358
0.154105	0.137322	0.0921109	0.207116	0.16366	0.167008	0.127018	0.166725
0.135614	0.114138	0.0798709	0.197515	0.137347	0.129962	0.107138	0.15158
0.169096	0.197954	0.149279	0.245963	0.157943	0.185488	0.196356	0.238156
0.116609	0.110296	0.0884241	0.167054	0.112299	0.183901	0.221419	0.271845
0.140318	0.120588	0.181934	0.0979578	0.12947	0.132129	0.0777252	0.221738

## Sheet: Sheet5
1.21967e-06	2.67418e-07	2.48612e-07	1.36834e-08	4.91075e-07	2.16504e-07	1.95219e-07	5.17474e-09
1.01102e-06	2.02423e-07	9.74018e-08	0.00010244	7.40848e-07	4.38521e-07	1.35222e-06	1.92366e-07
4.34181e-06	2.64553e-07	3.78847e-05	0.000239474	2.82588e-06	7.50667e-07	1.95358e-06	2.17479e-07
4.16263e-06	1.41029e-07	2.51615e-07	3.68713e-05	2.97432e-06	1.14664e-07	8.39169e-08	6.94497e-09
7.52935e-07	1.07023e-07	2.11192e-06	2.08095e-07	6.29494e-07	7.62328e-08	1.6429e-06	7.64223e-09
5.61034e-07	9.70211e-09	6.07642e-07	7.89677e-09	5.41362e-07	3.00944e-07	3.08534e-08	4.11845e-08
3.01923e-06	6.42397e-08	1.16232e-07	2.72454e-05	2.55024e-06	2.17028e-07	6.42877e-08	6.98075e-09
8.54103e-08	1.08599e-07	2.06448e-07	2.58229e-06	1.92316e-07	4.04322e-08	3.50331e-07	2.40243e-08
4.41228e-07	5.78579e-08	1.49191e-07	3.66354e-09	5.31684e-07	3.9652e-08	1.68835e-07	3.19282e-08
1.04638e-06	1.84934e-07	4.04969e-07	0.00081744	8.73941e-07	1.45168e-07	1.33237e-07	6.59958e-09
9.45214e-07	3.51809e-08	3.05604e-07	2.19364e-08	1.19416e-06	4.51839e-08	1.57017e-07	1.21695e-07
8.96057e-07	3.57478e-08	5.38096e-07	0.000430558	4.98833e-06	1.19438e-07	7.85533e-07	5.81074e-08
8.62705e-07	7.35459e-08	1.18308e-06	2.70546e-05	1.03799e-06	3.19e-06	6.01216e-07	4.29963e-08
3.1829e-07	1.2081e-07	1.86653e-07	8.91637e-09	3.74586e-07	7.2897e-08	7.42299e-08	9.09062e-09
1.74461e-06	3.08553e-07	1.53566e-08	1.31563e-05	3.01089e-06	2.37839e-07	6.02679e-07	1.35775e-09
3.12342e-07	1.00719e-07	9.08723e-08	3.63653e-09	1.13621e-07	8.13981e-08	7.62306e-08	1.32353e-09
2.53109e-07	8.70717e-08	4.31392e-08	2.32089e-05	1.36302e-07	1.9459e-07	5.53417e-07	6.84418e-08
1.27351e-06	1.24185e-07	1.50937e-05	6.02168e-05	7.3062e-07	3.53274e-07	7.70452e-07	9.08336e-08
9.1504e-07	4.71354e-08	1.11709e-07	5.95428e-06	5.5517e-07	4.23877e-08	3.15659e-08	1.52195e-09
1.71222e-07	4.30547e-08	9.07915e-07	9.86709e-08	1.25584e-07	3.07429e-08	7.28898e-07	1.67643e-09
1.44549e-07	2.82175e-09	2.42906e-07	2.01629e-09	1.29167e-07	1.13128e-07	9.45525e-09	1.43524e-08
6.51536e-07	1.74391e-08	5.54675e-08	3.61703e-06	5.57906e-07	7.16024e-08	3.37513e-08	1.52729e-09
2.83155e-08	3.26245e-08	9.12209e-08	4.99976e-07	6.42128e-08	1.50062e-08	1.6333e-07	8.24942e-09
1.14396e-07	2.26432e-08	5.64088e-08	1.06043e-09	1.21479e-07	1.07844e-08	5.65496e-08	8.69398e-09
2.49177e-07	6.53035e-08	1.5234e-07	0.000198864	2.03442e-07	5.71471e-08	6.25147e-08	1.49113e-09
2.31835e-07	1.38569e-08	1.36362e-07	1.06863e-08	2.62846e-07	1.43079e-08	6.30097e-08	5.05088e-08
1.80622e-07	9.37123e-09	2.1653e-07	0.000107389	9.88847e-07	3.25126e-08	2.76896e-07	1.49319e-08
1.89494e-07	3.00715e-08	4.38973e-07	3.97643e-06	2.04356e-07	7.01848e-07	2.47991e-07	1.24182e-08
7.04765e-08	4.69626e-08	8.03955e-08	2.0626e-09	1.00705e-07	2.50271e-08	2.99653e-08	1.92461e-09
4.77478e-07	1.34881e-07	4.8465e-09	2.19947e-06	5.50914e-07	8.14348e-08	2.66366e-07	3.03735e-10
0.198161	0.1736	0.194024	0.282148	0.152165	0.116719	0.118511	0.221395
0.14795	0.0865333	0.115666	0.121467	0.197047	0.150621	0.116259	0.193563
0.136975	0.129293	0.0442592	0.153325	0.133232	0.0930571	0.0712979	0.114375
0.147958	0.13275	0.126503	0.153508	0.160212	0.130856	0.13512	0.199943
0.181692	0.133838	0.0610212	0.123951	0.169705	0.174364	0.0877585	0.245993
0.114266	0.117674	0.0627938	0.130882	0.175532	0.110833	0.142474	0.137177
0.171486	0.171993	0.155131	0.192435	0.161467	0.116804	0.138872	0.175801
0.13288	0.108162	0.0916109	0.139819	0.137165	0.227475	0.168509	0.248432
0.17525	0.116127	0.0840686	0.181884	0.155594	0.258926	0.185346	0.280403
0.124113	0.0839286	0.07011	0.114175	0.156938	0.110699	0.104927	0.186948
0.186016	0.130401	0.0686844	0.136747	0.161706	0.0914658	0.0787987	0.0762908
0.137701	0.147083	0.0599516	0.183788	0.146209	0.256836	0.1814	0.281009
0.175013	0.113562	0.0549157	0.201957	0.182205	0.161184	0.120732	0.187334
0.149833	0.132022	0.11145	0.235441	0.128684	0.141371	0.132112	0.196448
0.162081	0.12989	0.224125	0.0920078	0.1605	0.133216	0.0963844	0.201566

## Sheet: Sheet6
2.52422e-08	3.30745e-08	2.85209e-08	2.28161e-08	7.0819e-09	4.43217e-08	5.8232e-09	3.05888e-09
3.67062e-08	2.40314e-08	8.94393e-09	1.4817e-08	4.11101e-08	4.01757e-08	5.17968e-07	1.86371e-08
3.13744e-07	1.36771e-07	1.78263e-05	8.01249e-06	1.27341e-07	5.37119e-08	1.26268e-07	5.51599e-08
3.71358e-08	2.79591e-08	3.2432e-08	0.00023419	2.07244e-08	1.82323e-08	1.48041e-08	1.43635e-08
1.47294e-08	2.6853e-08	2.73111e-07	2.05536e-08	7.40619e-09	8.1382e-09	4.69496e-08	4.98404e-09
2.06749e-08	1.15405e-08	2.52142e-08	1.02547e-08	1.47594e-08	1.16133e-08	9.83604e-09	9.74732e-09
1.30978e-08	3.01745e-08	2.85349e-08	2.32839e-08	1.38096e-08	1.40565e-08	6.53613e-09	5.59822e-09
1.8883e-08	1.7913e-08	1.45674e-08	1.02108e-08	9.18179e-09	6.56092e-09	1.04462e-08	6.05399e-09
2.44829e-08	1.1003e-08	5.60813e-08	2.08561e-09	2.93823e-08	9.05204e-08	7.9191e-08	5.16568e-08
4.94205e-08	5.07867e-08	7.04545e-08	3.09448e-08	2.78582e-08	2.38562e-08	1.84573e-08	5.73103e-09
3.60115e-09	3.65264e-09	3.51068e-08	2.71996e-09	1.13802e-08	4.44119e-08	4.9982e-08	4.57845e-08
7.97658e-09	1.91237e-08	2.12196e-08	0.001294	1.77979e-08	5.52183e-08	7.66626e-08	5.47536e-08
1.07716e-08	5.9186e-09	1.55576e-07	3.70272e-09	1.42973e-08	1.57443e-08	1.89308e-07	4.22671e-09
6.80847e-08	3.66043e-08	5.97621e-08	2.77389e-08	7.02724e-08	1.22139e-08	2.45357e-08	6.02078e-09
3.11188e-08	1.22092e-08	7.96867e-09	1.37258e-05	2.53337e-08	5.1676e-08	5.94523e-08	1.73327e-09
4.87001e-09	8.21096e-09	6.64105e-09	5.50526e-09	1.25622e-09	2.06951e-08	1.62506e-09	4.97857e-10
7.70868e-09	1.06872e-08	2.05446e-09	6.07328e-09	7.84528e-09	1.6675e-08	2.12141e-07	6.8645e-09
7.18567e-08	3.70333e-08	7.16823e-06	8.746e-07	2.95531e-08	1.65653e-08	4.64206e-08	1.82669e-08
9.08606e-09	7.59567e-09	1.04878e-08	3.62022e-05	4.90116e-09	5.23639e-09	4.29569e-09	3.92751e-09
2.79466e-09	7.55069e-09	1.19939e-07	4.91709e-09	1.27787e-09	2.37664e-09	2.54355e-08	7.08295e-10
4.58411e-09	3.10456e-09	9.53396e-09	2.70374e-09	2.24053e-09	2.76351e-09	1.94899e-09	2.03494e-09
2.50622e-09	7.43013e-09	7.2347e-09	5.72932e-09	2.34794e-09	4.2393e-09	1.44618e-09	1.00062e-09
4.40542e-09	5.44361e-09	4.26226e-09	2.82417e-09	1.70528e-09	1.67506e-09	3.16565e-09	1.56862e-09
6.06373e-09	4.23031e-09	2.30433e-08	3.77257e-10	6.28033e-09	3.42881e-08	2.64676e-08	1.50069e-08
1.00271e-08	1.43883e-08	2.29395e-08	7.16186e-09	6.00428e-09	8.88038e-09	6.82447e-09	9.82616e-10
6.69936e-10	8.87682e-10	1.69301e-08	4.22533e-10	2.15814e-09	1.46673e-08	1.58819e-08	1.52633e-08
1.51271e-09	2.13383e-09	7.47877e-09	0.000285147	3.72443e-09	1.52968e-08	2.29045e-08	1.54674e-08
2.03102e-09	1.659e-09	6.46127e-08	6.7649e-10	2.64653e-09	4.79519e-09	9.64214e-08	7.23752e-10
1.73714e-08	9.79105e-09	1.89043e-08	7.16196e-09	1.59854e-08	2.74859e-09	8.52649e-09	9.5705e-10
6.57854e-09	4.78852e-09	3.00388e-09	1.50876e-06	5.01547e-09	1.43283e-08	1.78308e-08	3.92082e-10
0.309907	0.298591	0.306037	0.320258	0.209366	0.124259	0.163595	0.194372
0.125628	0.0980869	0.165206	0.112673	0.212813	0.104776	0.060579	0.118749
0.16843	0.115727	0.0732038	0.12742	0.198327	0.191431	0.178895	0.193343
0.140068	0.0998854	0.0946294	0.100658	0.190171	0.304233	0.32137	0.32886
0.224083	0.203703	0.166472	0.222655	0.214536	0.175535	0.135188	0.203538
0.132825	0.103385	0.098718	0.108663	0.223975	0.155762	0.164113	0.159587
0.199161	0.154008	0.153285	0.165625	0.220729	0.137266	0.181292	0.184351
0.146977	0.11014	0.115794	0.121779	0.201298	0.260031	0.216819	0.264071
0.151046	0.122351	0.137741	0.20063	0.195323	0.275373	0.26163	0.281474
0.159471	0.0978549	0.093351	0.104469	0.194485	0.172495	0.165179	0.211415
0.212427	0.183663	0.12459	0.206801	0.214201	0.128166	0.125242	0.124948
0.209671	0.189738	0.126016	0.197431	0.202161	0.215451	0.200364	0.217028
0.21566	0.170793	0.072011	0.205752	0.218252	0.170437	0.0869695	0.198914
0.222464	0.236992	0.222508	0.238009	0.210231	0.19975	0.177959	0.212403
0.246722	0.131736	0.163581	0.135681	0.208557	0.156449	0.15014	0.186259
